# Supplementary material for: Kinase Hog1 and Adr1 Opposingly Regulate Haploid Cell Morphology by Controlling Vacuole Size in Sporisorium scitamineum
Source: J Fungi (Basel). 2022 Aug 17;8(8):865. doi: 10.3390/jof8080865 (PMC9410113; doi:10.3390/jof8080865)
Supplement: Supplementary file 1 [file jof-08-00865-s001.zip]

Archive with 1 entries (1 files):
- jof-1814599-supplementary.pdf
